# Supplementary material for: Physical Activity Levels and Predictors during COVID-19 Lockdown among Lebanese Adults: The Impacts of Sociodemographic Factors, Type of Physical Activity and Work Location
Source: Healthcare (Basel). 2023 Jul 21;11(14):2080. doi: 10.3390/healthcare11142080 (PMC10378799; doi:10.3390/healthcare11142080)
Supplement: Supplementary file 1 [file healthcare-11-02080-s001.zip]

Archive with 1 entries (1 files):
- healthcare-2481469-supplementary.pdf
